# Supplementary material for: Effect of Plasma-Treated Water with Magnesium and Zinc on Growth of Chinese Cabbage
Source: Int J Mol Sci. 2023 May 8;24(9):8426. doi: 10.3390/ijms24098426 (PMC10179069; doi:10.3390/ijms24098426)
Supplement: Supplementary file 1 [file ijms-24-08426-s001.zip]

Archive with 1 entries (1 files):
- ijms-2314840-supplementary.pdf
